# Supplementary material for: Migration Patterns and Meteorological Drivers of the Rice Leaf Roller in Western Hunan Province, China
Source: Insects. 2026 Apr 30;17(5):466. doi: 10.3390/insects17050466 (PMC13207645; doi:10.3390/insects17050466)
Supplement: Supplementary file 1 [file insects-17-00466-s001.zip]

Archive with 1 entries (1 files):
- insects-4250952-supplementary.pdf
